# Supplementary material for: Validity and reliability of portable A-mode ultrasound in measuring body fat percentage: A systematic review with meta-analysis
Source: PLoS One. 2024 Feb 8;19(2):e0292872. doi: 10.1371/journal.pone.0292872 (PMC10852247; doi:10.1371/journal.pone.0292872)
Supplement: S4 File — (ZIP) [file pone.0292872.s005.zip]

Archive with 15 entries (14 files):
- Statistical analysis supplement/
- Statistical analysis supplement/Reliability all studies fixed effect.omv
- Statistical analysis supplement/Reliability all studies fixed effect.pdf
- Statistical analysis supplement/Validity all studies random effect.omv
- Statistical analysis supplement/Validity all studies random effect.pdf
- Statistical analysis supplement/Validity F random effect.omv
- Statistical analysis supplement/Validity F random effect.pdf
- Statistical analysis supplement/Validity M and F fixed effect.omv
- Statistical analysis supplement/Validity M and F fixed effect.pdf
- Statistical analysis supplement/Validity M random effect.omv
- Statistical analysis supplement/Validity M random effect.pdf
- Statistical analysis supplement/Validity r fixed effect.omv
- Statistical analysis supplement/Validity r fixed effect.pdf
- Statistical analysis supplement/Validity R2 fixed effect.omv
- Statistical analysis supplement/Validity R2 fixed effect.pdf
